# Supplementary material for: A stabilized glycomimetic conjugate vaccine inducing protective antibodies against Neisseria meningitidis serogroup A
Source: Nat Commun. 2020 Sep 7;11:4434. doi: 10.1038/s41467-020-18279-x (PMC7477203; doi:10.1038/s41467-020-18279-x)
Supplement: Supplementary file 4 — Source Data [file 41467_2020_18279_MOESM4_ESM.xlsx]

## Sheet:  fig 4A
mM	CarbaDP4	CarbaDP6	CarbaDP7	CarbaDP8
1	0.679165	-7.11878	-13.5566	94.8963
0.1	-14.2459	-10.1343	-16.0586	92.5538
0.01	-18.5234	-9.60296	-16.1982	34.998
0.001	2.07403	-9.85537	-12.0913	-10.008
0.0001	-0.15775	-9.12472	-15.4406	-21.2819
1e-05	-3.82425	-10.1609	-10.8951	-8.54266
1e-06	-2.09728	-9.41698	-8.19378	-13.2576
1e-07	-9.0583	-18.6496	-24.2026	-25.0997
	MenA CPS	MenA avDP15
0.05	99.8156	99.5913
0.005	92.9868	71.2023
0.0005	87.5005	31.3867
5e-05	69.5288	24.8706
5e-06	56.736	7.32478
5e-07	32.4962	4.78003
5e-08	21.6013	-1.94846
5e-09	5.96183	-1.70692
	MenAdeOAc CPS
0.1	64.072
0.01	-0.89488
0.001	-11.4918
0.0001	-6.03881
1e-05	-2.82714
1e-06	-1.11807
1e-07	-7.75757
1e-08	-3.2401
	negative control
0.5	-18.6545
0.05	-13.9709
0.005	-23.987
0.0005	-16.0736
5e-05	-18.2344
5e-06	-14.9928
5e-07	-22.5513
5e-08	-21.9563

## Sheet: fig 4B
mM	CarbaDP4	CarbaDP6	CarbaDP7	CarbaDP8
1	-7.26561	-6.81173	-19.2843	80.7491
0.1	-2.02709	-0.40069	-3.93564	25.2813
0.01	-0.52362	0.790743	-10.4567	-1.71505
0.001	-1.90417	-4.00336	-5.58726	-4.04118
0.0001	-0.81675	-1.80015	-0.49952	-5.31772
1e-05	-2.15947	-1.21389	-12.3361	-4.49506
1e-06	-5.83779	-1.40301	-4.88485	-7.38854
1e-07	-7.8897	-9.05276	-13.5511	-10.3388
	MenA CPS	MenA avDP15
0.05	99.396	99.1785
0.005	91.8113	57.1852
0.0005	89.3528	-4.11801
5e-05	82.4228	1.38646
5e-06	44.3348	3.97735
5e-07	14.426	-2.07437
5e-08	4.42178	2.15238
5e-09	-3.63458	-13.289
	MenAdeOAc CPS
0.1	24.1884
0.01	-1.94188
0.001	-20.5692
0.0001	-8.1828
1e-05	-16.5922
1e-06	-9.54028
1e-07	-6.5521
1e-08	-15.9677
	negative control
0.5	-12.5136
0.05	-5.58248
0.005	-7.05759
0.0005	-8.36249
5e-05	-5.96071
5e-06	-2.38641
5e-07	-2.67954
5e-08	-13.8374

## Sheet: fig 4C
MenA CPS
100	1.25e-06	100
50	6.25e-07	100
25	3.125e-07	100
12,5	1.5625e-07	89.6676
6,25	7.8125e-08	51.5173
3,125	3.90625e-08	27.0954
1,5625	1.95313e-08	13.5838
0,78125	9.76563e-09	7.0448
0,390625	4.88281e-09	4.62428
0,1953125	2.44141e-09	1.95087
0,09765625	1.2207e-09	2.27601
0,048828125	6.10352e-10	0
MenA avDP15
100	2e-05	100
50	1e-05	99.8575
25	5e-06	95.3331
12,5	2.5e-06	69.2911
6,25	1.25e-06	30.3883
3,125	6.25e-07	14.4282
1,5625	3.125e-07	6.27004
0,78125	1.5625e-07	3.3844
0,390625	7.8125e-08	0.391877
0,1953125	3.90625e-08	0
0,09765625	1.95313e-08	0
0,048828125	9.76563e-09	0.0712504
MenA avDP8
308,7900583	0.000112533	100
154,3950291	5.62664e-05	100
77,19751457	2.81332e-05	100
38,59875728	1.40666e-05	99.0909
19,29937864	7.0333e-06	86.5909
9,649689321	3.51665e-06	49.1364
4,82484466	1.75833e-06	25.1818
2,41242233	8.79163e-07	12.5
1,206211165	4.39581e-07	10.7273
0,603105583	2.19791e-07	2.95455
0,301552791	1.09895e-07	2.27273
0,150776396	5.49477e-08	1.81818
Carba DP8 - random OAc
50000	0.0172652	100
25000	0.0086326	100
12500	0.0043163	100
6250	0.00215815	100
3125	0.00107908	100
1562,5	0.000539537	100
781,25	0.000269769	98.3224
390,625	0.000134884	95.7695
195,3125	6.74422e-05	91.6849
97,65625	3.37211e-05	85.0109
48,828125	1.68605e-05	74.0336	75.6098
24,4140625	8.43027e-06	56.0904	57.2261
12,20703125	4.21514e-06		39.17
6,103515625	2.10757e-06		23.0069
3,051757813	1.05378e-06		13.4692
1,525878906	5.26892e-07		7.42628
0,762939453	2.63446e-07		4.00437
0,381469727	1.31723e-07		2.00218
0,190734863	6.58615e-08		1.92938
0,095367432	3.29307e-08		0.32763
0,047683716	1.64654e-08		0.910084
0,023841858	8.23269e-09		0.32763
Carba DP8 deOAc
466864,9417	0.195178	100
233432,4709	0.097589	84.2082
116716,2354	0.048794	68.5929
58358,11772	0.024397	52.0953
29179,05886	0.012199	35.6859
14589,52943	0.006099	23.0701
7294,764715	0.00305	13.2333
3647,382357	0.001525	8.24879
1823,691179	0.000762	3.52889
911,8455893	0.000381	3.35245
455,9227947	0.000191	0.617556
227,9613973	9.53e-05	0.617556

## Sheet: Fig5 A
	avDP15 CRM-MenA	avDP 8.5 CRM-MenA	carba DP6-CRM	carba DP8-CRM
	2010	400	2	2
	776.1	950.5	2	25
	977.23	2014.41	2	133.5
	1493.51	350.8	2	2
	1211.88	1499.17	25	25
	1282.5	1552.82	2	2
	1412.83	703.45	2	2
	1407.27	1043	25	2
	1383.54	800	2	162.32
	1288.62	3122.45	2	2
Pre immune
2

## Sheet: Fig 5B
	avDP15 CRM-MenA	avDP 8.5 CRM-MenA	carba DP6-CRM	carba DP8-CRM
	1384.8	165.61	2	25
	93.78	152.64	12.5	68.45
	25	30.5	2	97.3
	100	100	25	2
	66.85	800	50	88.77
	400	400	2	12.5
	173.23	39.51	2	25
	3200	25	790.95	25
	262.38	155.15	12.5	25
	25	197.74	2	2
Pre immune
2

## Sheet: Fig5 C
		avDP15 MenA-CRM	Ac-carba DP8-CRM
		6628	10158
		13967	14382
		3056	16874
		16016	20711
		4452	32933
		6664	29985
		8462	20151
		14602	24492
		10169	31815
		4853	10830
Pre immune
8

## Sheet: Fig5 D
		avDP15 MenA-CRM	Ac-carba DP8-CRM
		5423	2073
		9013	2377
		1310	1667
		5128	6658
		2260	3692
		3387	2660
		6699	1319
		6252	6788
		9892	5551
		2331	630
Pre immune
30

## Sheet: Fig S3
mM	CarbaDP4	CarbaDP6	CarbaDP7	CarbaDP8
1	80.5007	81.0281	81.4186	100.137
0.1	34.0608	30.2066	33.6979	93.6591
0.01	19.577	17.846	13.2074	37.4282
0.001	9.55609	7.68984	9.37564	12.3284
0.0001	5.82358	6.33748	5.39439	4.90398
1e-05	4.98512	5.52607	0.434812	1.22557
1e-06	1.75299	0.224829	2.98933	-0.27554
1e-07	-7.17256	-7.14551	-9.93274	-8.38968
	MenA CPS	MenA avDP15	MenAdeOAc CPS
0.05	99.7177	99.1091	98.3355
0.005	89.1676	90.3053	96.3652
0.0005	89.0594	17.5468	53.115
5e-05	95.4037	9.23152	17.6914
5e-06	71.3723	5.60721	7.54127
5e-07	26.2847	1.67185	10.6257
5e-08	4.32247	6.25634	6.10096
5e-09	-2.35817	-9.39043	-2.30994
	negative control
0.5	9.84008
0.05	5.91825
0.005	2.95659
0.0005	-1.33038
5e-05	-4.03509
5e-06	-2.27703
5e-07	-4.46785
5e-08	-7.90283

## Sheet: Fig S5a
	carbaMenA DP6-CRM	carbaMenA DP8-CRM
	2	776
	100	200
	2	1600
	200	2
	100	1118
	2	442
	50	390
	1229	341
	50	338
	200	50
Pre immune
2

## Sheet: Fig S5b
	carbaMenA DP6-CRM	carbaMenA DP8-CRM
	2	2
	2	2
	2	25
	2	2
	2	25
	2	2
	2	2
	25	25
	2	2
	2	2
Pre immune
2

[truncated: 1 more sheets: Fig S5c]
